# Supplementary material for: Impaired LC-NE System—A Novel Molecular Mechanism Underlying Health Disparity and Increased Prevalence of Alzheimer’s Disease Among African Americans
Source: Diagnostics (Basel). 2026 Jan 7;16(2):190. doi: 10.3390/diagnostics16020190 (PMC12840106; doi:10.3390/diagnostics16020190)
Supplement: Supplementary file 1 [file diagnostics-16-00190-s001.zip]

Archive with 1 entries (1 files):
- diagnostics-3993678-supplementary.pdf
